# Supplementary material for: Factors Associated with Neutralizing Antibody Responses following 2-Dose and 3rd Booster Monovalent COVID-19 Vaccination in Japanese People Living with HIV
Source: Viruses. 2024 Apr 2;16(4):555. doi: 10.3390/v16040555 (PMC11053946; doi:10.3390/v16040555)
Supplement: Supplementary file 1 [file viruses-16-00555-s001.zip]

Archive with 1 entries (1 files):
- viruses-2888438-supplementary.pdf
